# Supplementary material for: Immune cells mediate the effect of plasma lipidomes on IgA nephropathy: a Mendelian randomization study
Source: Ren Fail. 2025 May 6;47(1):2498631. doi: 10.1080/0886022X.2025.2498631 (PMC12057791; doi:10.1080/0886022X.2025.2498631)
Supplement: Figure_1_8 (1).zip [file IRNF_A_2498631_SM5575.zip]

Archive with 12 entries (11 files):
- Figure 1-8/
- Figure 1-8/Figure 1.tif
- Figure 1-8/Figure 2.tif
- Figure 1-8/Figure 3 .tif
- Figure 1-8/Figure 4.tif
- Figure 1-8/Figure 5.tif
- Figure 1-8/Figure 6.tif
- Figure 1-8/Figure 7.tif
- Figure 1-8/Figure 8a.tif
- Figure 1-8/Figure 8b.tif
- Figure 1-8/Figure 8c.tif
- Figure 1-8/Figure 8d.tif
