# Supplementary material for: Immune cells mediate the effect of plasma lipidomes on IgA nephropathy: a Mendelian randomization study
Source: Ren Fail. 2025 May 6;47(1):2498631. doi: 10.1080/0886022X.2025.2498631 (PMC12057791; doi:10.1080/0886022X.2025.2498631)
Supplement: Supplementary Table S1 to S16.xlsx [file IRNF_A_2498631_SM5572.xlsx]

## Sheet: Summary
Table S1: Details of the exposure, mediator and outcome.
Table S2: Summary of Mendelian randomization and sensitivity analyses of plasma lipidomes for IgAN (pval_IVW <0.05).
Table S3: Summary of Mendelian randomization and sensitivity analyses of IgAN for plasma lipidomes.
Table S4: Summary of Mendelian randomization and sensitivity analyses of Phosphatidylinositol (18:1_20:4) for 4 nephritides .
Table S5: Summary of Mendelian randomization and sensitivity analyses of immune cell phenotype for IgAN (pval_IVW <0.05).
Table S6: Summary of Mendelian randomization and sensitivity analyses of Phosphatidylinositol (18:1_20:4) for immune cells related to IgAN (pval_IVW <0.05).
Table S7: Summary of Mendelian randomization and sensitivity analyses of 2 immune cells related to IgAN for Phosphatidylinositol (18:1_20:4).
Table S8: Summary of Mendelian randomization and sensitivity analyses of IgAN for immune cells related to IgAN and Phosphatidylinositol (18:1_20:4) (pval_IVW <0.05).
Table S9：The instrumental variables of Phosphatidylcholine (18:1_20:3)
Table S10：The instrumental variables of Phosphatidylcholine (O-17:0_15:0)
Table S11：The instrumental variables of Phosphatidylinositol (18:1_20:4)
Table S12：The instrumental variables of Triacylglycerol (50:1)
Table S13：The instrumental variables of CD38 on Plasma Blast-Plasma cells
Table S14：The instrumental variables of CX3CR1 on CD14- CD16- monocytes
Table S15：The instrumental variables of Multivariable MR
Table S16：Clinical data and relative levels of plasma lipidomes from normal and IgAN group.

## Sheet: Table S1
Trait	Consortium	Samples	Case	Control	Data Download Link
Exposure
179 plasma lipidomes	GWAS	7174	/	/	https://www.ebi.ac.uk/gwas/; Accession numbers GCST90277238 - GCST90277416
Mediator
731 immune cell traits	GWAS	563085	/	/	https:// www.ebi.ac.uk/gwas/; Accession numbers GCST90001391 - GCST90002121
Outcome
IgA nephropathy	Finngen_R10	412181	653	411528	https://storage.googleapis.com/finngen-public-data-r10/summary_stats/finngen_R10_N14_IGA_NEPHROPATHY.gz
IgA nephropathy	GWAS	477784	15587	462197	https:// www.ebi.ac.uk/gwas/; Accession numbers GCST90018866
Chronic tubulo-interstitial nephritis	Finngen_R10	371340	1230	370110	https://storage.googleapis.com/finngen-public-data-r10/summary_stats/finngen_R10_N14_CHRONTUBULOINTNEPHRITIS.gz
Acute tubulo-interstitial nephritis	Finngen_R10	396410	26300	370110	https://storage.googleapis.com/finngen-public-data-r10/summary_stats/finngen_R10_N14_PYELONEPHR.gz
Glomerulonephritis	Finngen_R10	412181	3243	408938	https://storage.googleapis.com/finngen-public-data-r10/summary_stats/finngen_R10_N14_GLOMER_NEPHRITIS.gz
Henoch-Schönlein purpura nephritis (HSPN)	Finngen_R10	412181	101	412080	https://storage.googleapis.com/finngen-public-data-r10/summary_stats/finngen_R10_N14_HENOCHSCHONLEIN_NEPHRITIS.gz

## Sheet: Table S2
			Inverse variance weighted				Weighted median				MR Egger				BMA-MR				MR Egger			Inverse variance weighted			Pleio			MR PRESSO	MDE(Minimum Detectable Effect)
exposure	outcome（finngen_R10）	nsnp	pval	or	or_lci95	or_uci95	pval	or	or_lci95	or_uci95	pval	or	or_lci95	or_uci95	pval	or	or_lci95	or_uci95	Q	Q_df	Q_pval	Q	Q_df	Q_pval	egger_intercept	se	pval	Global Test_pval	α=0.05, power=0.8
Phosphatidylcholine (18:1_20:3)	IgA nephropathy	25	0.00499133	0.69083	0.533623	0.894349	0.0307875	0.670633	0.466683	0.963713	0.85962	0.944718	0.506573	1.76182	0.00801544	0.684099	0.516695	0.90574	24.8964	23	0.35565	26.1607	24	0.34506	-0.0424776	0.0393034	0.291006	0.374	0.105
Phosphatidylcholine (O-17:0_15:0)	IgA nephropathy	19	0.0309598	1.38726	1.03043	1.86767	0.127799	1.37865	0.91194	2.08422	0.201883	1.4347	0.842007	2.4446	0.0434453	1.40115	1.00997	1.94385	19.7283	17	0.288362	19.7548	18	0.346795	-0.00690136	0.0457076	0.881761	0.357	0.134
Phosphatidylinositol (18:1_20:4)	IgA nephropathy	28	0.0109008	0.710625	0.546288	0.924398	0.00389756	0.599628	0.423692	0.848621	0.918444	0.96936	0.537386	1.74857	0.0281882	0.729132	0.549897	0.966787	32.8804	26	0.165595	34.5552	27	0.150495	-0.0469659	0.0408123	0.260297	0.16	0.109
Triacylglycerol (50:1)	IgA nephropathy	26	0.039625	0.761534	0.58748	0.987157	0.158331	0.769997	0.535525	1.10713	0.160193	0.672585	0.393368	1.15	0.0469797	0.758527	0.577487	0.996322	18.8705	24	0.758858	19.1395	25	0.790384	0.0179788	0.0346689	0.608797	0.796	0.111
			Inverse variance weighted				Weighted median				MR Egger				BMA-MR				MR Egger			Inverse variance weighted			Pleio			MR PRESSO	MDE(Minimum Detectable Effect)
exposure	outcome（GCST90018866）	nsnp	pval	or	or_lci95	or_uci95	pval	or	or_lci95	or_uci95	pval	or	or_lci95	or_uci95	pval	or	or_lci95	or_uci95	Q	Q_df	Q_pval	Q	Q_df	Q_pval	egger_intercept	se	pval	Global Test_pval	α=0.05, power=0.8
Phosphatidylcholine (18:1_20:3)	IgA nephropathy	25	0.0130408	0.942844	0.900038	0.987686	0.0269174	0.927944	0.868466	0.991495	0.537934	0.971191	0.885714	1.06492	0.0103569	0.941032	0.898306	0.98579	24.4375	23	0.245457	25.0533	24	0.261285	-0.00443556	0.00606433	0.469258	0.269	0.105
Phosphatidylcholine (O-17:0_15:0)	IgA nephropathy	19	0.0108772	1.07453	1.0167	1.13565	0.0108284	1.1102	1.02442	1.20315	0.156028	1.12049	0.963493	1.30306	0.0154903	1.05964	1.01109	1.11053	12.995	16	0.838829	13.3366	17	0.86248	-0.00514289	0.00879893	0.565767	0.874	0.134
Phosphatidylinositol (18:1_20:4)	IgA nephropathy	28	0.00892651	0.932849	0.885489	0.982742	0.0627046	0.934144	0.869477	1.00362	0.303841	0.942648	0.844156	1.05263	0.00557619	0.930546	0.884363	0.97914	33.0244	26	0.161391	33.0813	27	0.1944	-0.00169565	0.00801118	0.834023	0.219	0.109
Triacylglycerol (50:1)	IgA nephropathy	25	0.773348	0.991708	0.937072	1.04953	0.924583	1.00351	0.933247	1.07907	0.851149	0.990358	0.896054	1.09459	0.814338	0.992767	0.9344	1.05478	31.0314	23	0.122023	31.0329	24	0.152837	0.000242913	0.00742669	0.97419	0.175	0.111
			Inverse variance weighted				Weighted median				MR Egger				BMA-MR
exposure	Method	nsnp	pval	or	or_lci95	or_uci95	pval	or	or_lci95	or_uci95	pval	or	or_lci95	or_uci95	pval	or	or_lci95	or_uci95
Phosphatidylcholine (18:1_20:3)	Meta-analysis (Fixed effect model)		0.003	0.93	0.89	0.98	0.01	0.92	0.86	0.98	0.52	0.97	0.89	1.06	0.003	0.93	0.89	0.98
Phosphatidylcholine (O-17:0_15:0)	Meta-analysis (Fixed effect model)		0.003	1.08	1.03	1.14	0.0052	1.12	1.03	1.21	0.074	1.14	0.99	1.32	0.007	1.07	1.02	1.12
Phosphatidylinositol (18:1_20:4)	Meta-analysis (Fixed effect model)		0.002	0.92	0.88	0.97	0.016	0.92	0.86	0.98	0.293	0.94	0.85	1.05	0.0018	0.92	0.88	0.97
Triacylglycerol (50:1)	Meta-analysis (Fixed effect model)		0.471	0.98	0.93	1.04	0.854	0.99	0.93	1.07	0.651	0.98	0.89	1.08	0.509	0.98	0.92	1.04
			Multivariable(IVW)				Multivariable(Weighted median)				Multivariable(MR Egger)				Multivariable(lasso)
exposure	outcome（finngen_R10）	nsnp	pval	or	or_lci95	or_uci95	pval	or	or_lci95	or_uci95	pval	or	or_lci95	or_uci95	pval	or	or_lci95	or_uci95
Phosphatidylcholine (18:1_20:3)	IgA nephropathy	63	0.0146273	0.704493	0.531809	0.93325	0.103056	0.689399	0.440827	1.07814	0.208686	0.778097	0.526205	1.15057	0.0146273	0.704493	0.531809	0.93325
Phosphatidylcholine (O-17:0_15:0)	IgA nephropathy	63	0.00187747	1.67632	1.21037	2.32164	0.0362511	1.77329	1.03737	3.03126	0.00221182	1.66711	1.20172	2.31273	0.00187747	1.67632	1.21037	2.32164
Phosphatidylinositol (18:1_20:4)	IgA nephropathy	63	0.0255687	0.705024	0.518741	0.958202	0.106627	0.671336	0.413737	1.08932	0.0953198	0.745984	0.528665	1.05264	0.0255687	0.705024	0.518741	0.958202

## Sheet: Table S3
			Inverse variance weighted				Weighted median				MR Egger				MR Egger			Inverse variance weighted			Pleio			MR PRESSO
exposure（finngen_R10_N14_IGA_NEPHROPATHY）	outcome	nsnp	pval	or	or_lci95	or_uci95	pval	or	or_lci95	or_uci95	pval	or	or_lci95	or_uci95	Q	Q_df	Q_pval	Q	Q_df	Q_pval	egger_intercept	se	pval	Global Test_pval
IgA nephropathy	Phosphatidylcholine (18:1_20:3)	16	0.738051	0.99433	0.961741	1.02802	0.828561	0.994774	0.948696	1.04309	0.617244	1.02741	0.926219	1.13965	13.3608	14	0.498328	13.7876	15	0.541697	-0.0124766	0.0190992	0.524177	0.506
IgA nephropathy	Phosphatidylcholine (O-17:0_15:0)	16	0.0857174	0.969038	0.934892	1.00443	0.274666	0.97223	0.924322	1.02262	0.0725496	0.895632	0.801332	1.00103	10.8206	14	0.700068	12.97	15	0.604613	0.0300718	0.0205115	0.164722	0.633
IgA nephropathy	Phosphatidylinositol (18:1_20:4)	16	0.972192	0.999347	0.96332	1.03672	0.88985	0.996245	0.94459	1.05072	0.694426	0.976504	0.869382	1.09682	14.65	14	0.402488	14.8278	15	0.46389	0.00883527	0.0214356	0.686452	0.461
			Inverse variance weighted				Weighted median				MR Egger				MR Egger			Inverse variance weighted			Pleio			MR PRESSO
exposure（ebi-a-GCST90018866-IGA_NEPHROPATHY）	outcome（ebi-a-GCST90018866-IGA_NEPHROPATHY）	nsnp	pval	or	or_lci95	or_uci95	pval	or	or_lci95	or_uci95	pval	or	or_lci95	or_uci95	Q	Q_df	Q_pval	Q	Q_df	Q_pval	egger_intercept	se	pval	Global Test_pval
IgA nephropathy	Phosphatidylcholine (18:1_20:3)	11	0.379466	1.09042	0.898989	1.32262	0.35697	1.10425	0.894186	1.36367	0.879427	1.04557	0.597433	1.82986	18.2246	9	0.0326554	18.2751	10	0.0504973	0.00430231	0.0272539	0.878052	0.047
IgA nephropathy	Phosphatidylcholine (O-17:0_15:0)	11	0.711073	1.03942	0.84711	1.27539	0.712865	1.04144	0.838923	1.29283	0.873603	0.951962	0.527948	1.71651	17.3866	9	0.0429956	17.5767	10	0.062538	0.00901425	0.0287329	0.760879	0.088
IgA nephropathy	Phosphatidylinositol (18:1_20:4)	11	0.894792	1.01068	0.863467	1.18299	0.639711	1.04944	0.857444	1.28443	0.536801	0.867928	0.563266	1.33738	8.65454	9	0.469755	9.20384	10	0.512874	0.015646	0.0211104	0.477494	0.544

## Sheet: Table S4
			Inverse variance weighted				Weighted median				MR Egger				MR Egger			Inverse variance weighted			Pleio			MR PRESSO
exposure	outcome（finngen_R10_N14_IGA_NEPHROPATHY）	nsnp	pval	or	or_lci95	or_uci95	pval	or	or_lci95	or_uci95	pval	or	or_lci95	or_uci95	Q	Q_df	Q_pval	Q	Q_df	Q_pval	egger_intercept	se	pval	Global Test_pval
Phosphatidylinositol (18:1_20:4)	Chronic tubulo-interstitial nephritis	28	0.819416	0.978801	0.814333	1.17649	0.932711	1.01046	0.793631	1.28653	0.12003	0.719743	0.481985	1.07479	28.563	26	0.331324	31.6533	27	0.245167	0.0464975	0.0277233	0.105487	0.269
Phosphatidylinositol (18:1_20:4)	Acute tubulo-interstitial nephritis	28	0.339434	1.01881	0.980588	1.05853	0.633393	1.01246	0.962224	1.06532	0.943868	0.996874	0.914432	1.08675	17.7457	26	0.884827	18.0497	27	0.901993	0.00329063	0.00596839	0.586107	0.918
Phosphatidylinositol (18:1_20:4)	Glomerulonephritis	28	0.236963	0.938771	0.845438	1.04241	0.423746	0.945902	0.8254	1.084	0.35718	0.893017	0.704876	1.13138	13.8368	26	0.975088	14.0499	27	0.980762	0.00754984	0.0163547	0.648184	0.986
Phosphatidylinositol (18:1_20:4)	Henoch-Schönlein purpura nephritis (HSPN)	28	0.136339	0.639028	0.354501	1.15192	0.15497	0.536273	0.227215	1.26571	0.696006	0.762167	0.198108	2.93224	27.1523	26	0.401382	27.2378	27	0.451021	-0.0267403	0.0934183	0.776961	0.471

## Sheet: Table S5
			Inverse variance weighted					Weighted median				MR Egger				MR Egger			Inverse variance weighted			Pleio			MR PRESSO
exposure	outcome（finngen_R10）	nsnp	pval（FDR）	pval	or	or_lci95	or_uci95	pval	or	or_lci95	or_uci95	pval	or	or_lci95	or_uci95	Q	Q_df	Q_pval	Q	Q_df	Q_pval	egger_intercept	se	pval	Global Test_pval
IgD+ CD24- B cell %B cell	IgA nephropathy	18	0.0507223	0.0214161	0.870766	0.773927	0.979723	0.180291	0.884659	0.739465	1.05836	0.0160112	0.799864	0.679862	0.941047	14.2991	16	0.576442	16.5118	17	0.487885	0.0447501	0.0300837	0.156319	0.376
CD20- B cell %B cell	IgA nephropathy	19	0.0478743	0.0308523	1.16649	1.01429	1.34152	0.19897	1.13477	0.935671	1.37624	0.116961	1.18129	0.969371	1.43955	9.4952	17	0.923435	9.52647	18	0.946272	-0.00522922	0.029571	0.861727	0.956
IgD+ CD38+ B cell %lymphocyte	IgA nephropathy	25	0.0491795	0.0284148	0.847215	0.730457	0.982637	0.520793	0.936254	0.765732	1.14475	0.540482	0.93374	0.752153	1.15917	27.3589	23	0.241	29.0751	24	0.217316	-0.0348665	0.0290269	0.241905	0.245
IgD+ CD24+ B cell %lymphocyte	IgA nephropathy	15	0.052381	0.0104762	0.733698	0.578819	0.930021	0.0472759	0.718921	0.518899	0.996045	0.997228	0.99902	0.580687	1.71872	10.4059	13	0.660452	11.9429	14	0.610891	-0.0631247	0.0509176	0.236985	0.592
IgD- CD38- B cell Absolute Count	IgA nephropathy	14	0.0448199	0.0368519	0.848514	0.727231	0.990024	0.104047	0.833427	0.669043	1.0382	0.10814	0.838806	0.687817	1.02294	11.912	12	0.452774	11.9446	13	0.532191	0.00896843	0.0496516	0.859675	0.617
CD11c+ monocyte Absolute Count	IgA nephropathy	15	0.0548123	0.00974442	1.23135	1.05159	1.44183	0.0873853	1.21233	0.972161	1.51184	0.309276	1.14491	0.891052	1.4711	13.0628	13	0.442969	13.6035	14	0.479649	0.0338611	0.0461624	0.476262	0.549
CD62L- myeloid Dendritic Cell Absolute Count	IgA nephropathy	16	0.048486	0.0355564	0.806341	0.659707	0.985568	0.0221055	0.797451	0.656931	0.968029	0.182268	0.786345	0.562124	1.1	24.411	14	0.0408469	24.4717	15	0.057504	0.00951333	0.0510012	0.854704	0.114
Activated CD4 regulatory T cell %CD4 regulatory T cell	IgA nephropathy	28	0.0506822	0.0191466	1.13876	1.02145	1.26954	0.153906	1.1224	0.957668	1.31547	0.280265	1.09025	0.935031	1.27122	24.6281	26	0.540097	25.2469	27	0.560626	0.0188564	0.0239701	0.43859	0.561
Activated & resting CD4 regulatory T cell %CD4+ T cell	IgA nephropathy	26	0.0467882	0.0363908	0.882665	0.785281	0.992126	0.0165912	0.816693	0.692006	0.963847	0.0140451	0.801829	0.680953	0.944161	15.9366	24	0.890349	18.656	25	0.813311	0.0428699	0.0259969	0.11217	0.813
Activated & secreting CD4 regulatory T cell %CD4+ T cell	IgA nephropathy	31	0.0450775	0.0390672	1.04944	1.00242	1.09867	0.308552	1.03762	0.96642	1.11407	0.0678349	1.05282	0.998291	1.11032	28.6152	29	0.485236	28.6696	30	0.534998	-0.00491489	0.0210642	0.817145	0.585
CD25++ CD4+ T cell %T cell	IgA nephropathy	18	0.0487063	0.0303061	0.841445	0.719754	0.983711	0.079488	0.805735	0.632918	1.02574	0.133326	0.83083	0.660331	1.04535	17.6367	16	0.345594	17.6621	17	0.410449	0.00517086	0.0340605	0.881232	0.446
CD33dim HLA DR+ CD11b- Absolute Count	IgA nephropathy	28	0.0530042	0.0164902	1.09961	1.01749	1.18835	0.117229	1.10234	0.975822	1.24527	0.17402	1.0719	0.972453	1.18151	30.0662	26	0.264876	30.9179	27	0.274523	0.0195794	0.0228149	0.398633	0.348
Monocytic Myeloid-Derived Suppressor Cells Absolute Count	IgA nephropathy	19	0.0739494	0.00492996	0.82328	0.71891	0.942803	0.192346	0.889415	0.745737	1.06077	0.0598193	0.760033	0.582115	0.99233	29.782	17	0.0279609	30.6059	18	0.0319561	0.0284004	0.0414127	0.502092	0.035
CD33dim HLA DR- Absolute Count	IgA nephropathy	24	0.0466526	0.011404	0.932526	0.883401	0.984383	0.171397	0.951079	0.885116	1.02196	0.0887263	0.939543	0.877225	1.00629	22.7179	22	0.417801	22.8502	23	0.469549	-0.00863217	0.0241221	0.723864	0.544
Basophil Absolute Count	IgA nephropathy	23	0.0518736	0.0207495	0.936885	0.88652	0.990111	0.189262	0.952574	0.885918	1.02424	0.228822	0.958706	0.896862	1.02481	17.7616	21	0.664038	19.2232	22	0.631509	-0.0266007	0.0220029	0.240113	0.705
Terminally Differentiated CD4+ T cell %CD4+ T cell	IgA nephropathy	21	0.0439481	0.023439	0.768561	0.612074	0.965058	0.058364	0.750354	0.557332	1.01022	0.0078389	0.50578	0.322627	0.792905	22.6087	19	0.255018	27.6871	20	0.117016	0.0871462	0.0421837	0.0527512	0.09
Transitional B cell %B cell	IgA nephropathy	15	0.0547875	0.00730501	0.609704	0.424737	0.875221	0.0495643	0.697653	0.48705	0.999321	0.49212	0.770006	0.373052	1.58935	33.0441	13	0.00167821	34.4083	14	0.00179703	-0.0489383	0.0668008	0.476804	0.001
CD14+ CD16- monocyte %monocyte	IgA nephropathy	24	0.049514	0.0275078	0.914122	0.843974	0.9901	0.0661262	0.917851	0.837652	1.00573	0.121462	0.928005	0.84736	1.01633	29.602	22	0.128463	30.2738	23	0.141703	-0.0188668	0.026702	0.48725	0.345
CD16+ monocyte %monocyte	IgA nephropathy	22	0.0465108	0.041343	1.21932	1.00781	1.47521	0.224252	1.20345	0.89272	1.62235	0.420623	1.15547	0.818776	1.6306	21.641	20	0.360305	21.7899	21	0.411706	0.0128598	0.0346715	0.71461	0.321
HLA DR+ Natural Killer Absolute Count	IgA nephropathy	18	0.0506055	0.0179931	1.23976	1.03755	1.48139	0.00494444	1.37237	1.10054	1.71134	0.0080506	1.60401	1.18097	2.17857	14.7089	16	0.546052	18.641	17	0.349525	-0.0716281	0.0361222	0.0648124	0.368
HLA DR+ Natural Killer %CD3- lymphocyte	IgA nephropathy	23	0.0540266	0.0156077	1.21754	1.03798	1.42816	0.00602941	1.32185	1.08316	1.61315	0.0156243	1.40476	1.09052	1.80955	29.0582	21	0.112612	31.7947	22	0.0809641	-0.0482041	0.0342774	0.174263	0.113
CD39+ CD8+ T cell %CD8+ T cell	IgA nephropathy	21	0.0478493	0.0478493	0.865766	0.750573	0.998638	0.00856201	0.789844	0.662456	0.941728	0.380457	0.911232	0.743889	1.11622	29.819	19	0.0541483	30.5986	20	0.0607182	-0.0290502	0.0412175	0.489483	0.069
CD20 on IgD+ CD38dim B cell	IgA nephropathy	27	0.0479118	0.043653	1.13339	1.00357	1.28001	0.526131	1.06315	0.879764	1.28477	0.381375	1.08899	0.902794	1.31359	22.0857	25	0.630791	22.3871	26	0.667344	0.0130037	0.023687	0.587889	0.644
CD24 on IgD+ CD38+ B cell	IgA nephropathy	25	0.0637864	0.00708738	1.15856	1.04086	1.28957	0.00688232	1.2207	1.05632	1.41066	0.0173197	1.21424	1.04684	1.40841	24.0569	23	0.400662	24.9051	24	0.410935	-0.0230092	0.025552	0.377195	0.42
CD25 on IgD- CD24- B cell	IgA nephropathy	26	0.0462023	0.0225878	0.825373	0.699857	0.9734	0.0369148	0.783345	0.622795	0.985283	0.14165	0.789517	0.582084	1.07087	20.3059	24	0.679254	20.4213	25	0.724394	0.00970301	0.028569	0.737086	0.73
CD38 on Plasma Blast-Plasma Cell	IgA nephropathy	15	0.0492807	0.022347	0.809369	0.675053	0.970411	0.0568352	0.792308	0.623513	1.0068	0.11369	0.771179	0.571141	1.04128	5.82733	13	0.952212	5.98412	14	0.96689	0.0126694	0.0319959	0.69855	0.975
HVEM on Terminally Differentiated CD4+ T cell	IgA nephropathy	26	0.0506244	0.00787491	0.87585	0.794269	0.96581	0.602682	0.960763	0.826347	1.11704	0.773795	1.02633	0.861331	1.22295	17.6702	24	0.818707	22.2343	25	0.62218	-0.0559436	0.0261863	0.0430495	0.564
CD45 on granulocyte	IgA nephropathy	15	0.04993	0.0343962	1.15165	1.01043	1.31261	0.532908	1.06022	0.882205	1.27416	0.728819	1.03277	0.864038	1.23445	7.82044	13	0.855098	10.9214	14	0.6922	0.0508659	0.0288854	0.101734	0.616
CD45 on lymphocyte	IgA nephropathy	24	0.0469343	0.0438054	1.1864	1.00475	1.40088	0.0360952	1.24386	1.01425	1.52546	0.190386	1.19136	0.924129	1.53587	32.8513	22	0.063997	32.8541	23	0.0836435	-0.00141472	0.0326552	0.965835	0.126
FSC-A on granulocyte	IgA nephropathy	21	0.0483321	0.0322214	1.17557	1.01381	1.36313	0.087275	1.17507	0.976685	1.41375	0.1748	1.1847	0.935971	1.49954	28.6174	19	0.0722461	28.6281	20	0.095345	-0.00309561	0.0367802	0.933806	0.139
CD40 on monocytes	IgA nephropathy	29	0.048058	0.0363105	1.07094	1.00438	1.14191	0.13961	1.07129	0.977746	1.17379	0.0494653	1.09169	1.00415	1.18686	33.7989	27	0.171972	34.4323	28	0.187001	-0.0186434	0.0262092	0.48298	0.166
HLA DR on CD14+ CD16- monocyte	IgA nephropathy	22	0.045084	0.0230429	1.17324	1.02223	1.34656	0.000202935	1.32591	1.14257	1.53866	0.00167957	1.53389	1.21729	1.93284	22.9892	20	0.289327	31.1769	21	0.0707633	-0.110928	0.0415629	0.0147458	0.039
HLA DR on CD14+ monocyte	IgA nephropathy	21	0.048056	0.0224261	1.18111	1.02383	1.36254	0.000217011	1.33747	1.14646	1.56031	0.00223605	1.5504	1.21538	1.97778	22.5643	19	0.257077	30.3633	20	0.0641773	-0.109349	0.0426707	0.019042	0.037
CX3CR1 on CD14- CD16-monocyte	IgA nephropathy	19	0.0493851	0.0351183	0.920817	0.852798	0.994261	0.104448	0.919216	0.830343	1.0176	0.0736676	0.907076	0.820526	1.00275	18.4021	17	0.36391	18.6431	18	0.414106	0.0144193	0.0305613	0.643058	0.49
PDL-1 on monocyte	IgA nephropathy	15	0.0457631	0.0366105	1.229	1.01292	1.49118	0.198134	1.19627	0.910522	1.5717	0.241901	1.23345	0.881982	1.72498	10.9114	13	0.618244	10.912	14	0.692933	-0.00113104	0.0437501	0.979768	0.734
CCR2 on CD14- CD16-	IgA nephropathy	17	0.0438605	0.0370378	0.853038	0.73466	0.990491	0.289388	0.879993	0.694651	1.11479	0.0442466	0.790614	0.641043	0.975083	14.9377	15	0.455913	15.962	16	0.455616	0.0330811	0.0326867	0.327554	0.513
CX3CR1 on CD14- CD16+ monocyte	IgA nephropathy	18	0.0485811	0.0475015	0.877491	0.771099	0.998563	0.235053	0.89816	0.752244	1.07238	0.688071	0.962234	0.800071	1.15726	14.2555	16	0.579686	16.1367	17	0.514162	-0.0354187	0.0258232	0.189122	0.492
CD4 on naive CD4+ T cell	IgA nephropathy	20	0.0721639	0.00641457	1.26492	1.06825	1.49779	0.00901995	1.35763	1.07924	1.70784	0.0418902	1.49861	1.04349	2.15221	22.4621	18	0.212114	23.8053	19	0.203728	-0.0425022	0.0409668	0.31325	0.24
CD80 on granulocyte	IgA nephropathy	32	0.175021	0.00388935	1.17611	1.05347	1.31304	0.167347	1.13206	0.949297	1.35001	0.00180004	1.31764	1.12524	1.54294	30.2837	30	0.451195	33.9306	31	0.328084	-0.0437	0.0229914	0.0669862	0.378
CD8 on Effector Memory CD8+ T cell	IgA nephropathy	24	0.050923	0.0113162	1.1941	1.04093	1.3698	0.00829558	1.30328	1.07059	1.58655	0.154289	1.20045	0.941749	1.53022	18.8941	22	0.651858	18.8968	23	0.707198	-0.00157998	0.030401	0.959021	0.686
CD8 on Terminally Differentiated CD8+ T cell	IgA nephropathy	17	0.0511387	0.013637	1.2418	1.04549	1.47498	0.00813482	1.32978	1.07673	1.6423	0.287841	1.18457	0.876443	1.60102	20.1829	15	0.165029	20.3764	16	0.203745	0.014795	0.0390148	0.709843	0.287
CD4 on CD28+ CD4+ T cell	IgA nephropathy	21	0.0514463	0.0171488	1.21328	1.03495	1.42233	0.211813	1.17891	0.910486	1.52647	0.324859	1.16635	0.865424	1.57193	20.1182	19	0.387499	20.2193	20	0.444291	0.0111603	0.0361173	0.760683	0.487
SSC-A on Natural Killer	IgA nephropathy	23	0.0492234	0.0470357	0.87375	0.764788	0.998236	0.175043	0.877377	0.726234	1.05998	0.180349	0.852408	0.680078	1.0684	18.8396	21	0.595427	18.9102	22	0.650864	0.0074696	0.0281096	0.793037	0.689
SSC-A on granulocyte	IgA nephropathy	25	0.0500641	0.0300384	0.878322	0.78118	0.987545	0.277	0.908613	0.764428	1.07999	0.179852	0.878397	0.730982	1.05554	26.4846	23	0.278526	26.4846	23	0.278526	-3.53831e-05	0.0297683	0.999062	0.448
HLA DR on HLA DR+ CD8+ T cell	IgA nephropathy	20	0.101643	0.00451745	0.770652	0.643817	0.922473	0.03713	0.762454	0.590817	0.983952	0.0663975	0.711996	0.506426	1.00101	16.2813	18	0.572925	16.5688	19	0.619057	0.0189026	0.0352531	0.598388	0.634
			Inverse variance weighted					Weighted median				MR Egger				MR Egger			Inverse variance weighted			Pleio			MR PRESSO
exposure	outcome（ebi-a-GCST90018866）	nsnp	pval（FDR）	pval	or	or_lci95	or_uci95	pval	or	or_lci95	or_uci95	pval	or	or_lci95	or_uci95	Q	Q_df	Q_pval	Q	Q_df	Q_pval	egger_intercept	se	pval	Global Test_pval
Activated & resting CD4 regulatory T cell %CD4+ T cell	IgA nephropathy	30	0.0230149	0.00895025	0.947187	0.909424	0.986517	0.129902	0.975592	0.944885	1.0073	0.136912	0.955655	0.901753	1.01278	26.9723	28	0.490047	27.6697	29	0.542325	-0.00417693	0.00977629	0.672464	0.01
Monocytic Myeloid-Derived Suppressor Cells Absolute Count	IgA nephropathy	19	0.0488029	0.0460917	0.959963	0.922182	0.999292	0.0358944	0.952695	0.910529	0.996815	0.166812	0.932616	0.848378	1.02522	17.9177	17	0.452523	18.8985	18	0.47294	0.00874492	0.0131877	0.516149	0.004
Effector Memory CD4+ T cell %T cell	IgA nephropathy	23	0.0289276	0.00642836	0.962179	0.935864	0.989234	0.188406	0.974666	0.938101	1.01266	0.0907711	0.962447	0.922567	1.00405	20.6608	21	0.479821	20.6611	22	0.541761	-0.000107805	0.00631277	0.986536	0.588
Naive CD4+ T cell %T cell	IgA nephropathy	37	0.0253439	0.00844795	0.962509	0.935522	0.990274	0.655383	0.990899	0.9519	1.0315	0.180348	0.971647	0.932391	1.01256	50.2602	35	0.0456954	50.8211	36	0.0517373	-0.00325219	0.0052034	0.536017	0.051
CD14+ CD16+ monocyte %monocyte	IgA nephropathy	26	0.0499336	0.0499336	0.967961	0.936957	0.999991	0.567529	0.986957	0.943519	1.0324	0.67636	0.987941	0.933884	1.04513	27.3136	24	0.290048	28.1841	25	0.299449	-0.00677428	0.00774592	0.390481	0.315
Natural Killer T %T cell	IgA nephropathy	34	0.0377149	0.00628582	1.03797	1.01059	1.06608	0.502671	1.01497	0.97182	1.06003	0.432774	1.01824	0.973834	1.06467	27.4581	32	0.69588	28.5687	33	0.687525	0.0055175	0.00523547	0.299835	0.707
Natural Killer T %lymphocyte	IgA nephropathy	35	0.0202529	0.00900128	1.03665	1.00903	1.06504	0.322941	1.02142	0.979386	1.06525	0.293935	1.02542	0.979192	1.07382	29.4206	33	0.646049	29.7471	34	0.676214	0.00286798	0.00501934	0.571609	0.701
CD20- B cell %B cell	IgA nephropathy	23	0.0395797	0.035182	1.04058	1.00277	1.07981	0.0805862	1.04618	0.994519	1.10053	0.200932	1.04431	0.979213	1.11374	26.464	21	0.189307	26.487	22	0.231363	-0.00101278	0.0074998	0.893865	0.294
CD19 on memory B cell	IgA nephropathy	27	0.0397472	0.0309145	0.965049	0.934367	0.996739	0.567358	0.986581	0.941948	1.03333	0.61494	0.985717	0.932638	1.04182	24.0135	25	0.518596	24.8675	26	0.526487	-0.00615621	0.00666165	0.364255	0.529
CD24 on IgD- CD38dim B cell	IgA nephropathy	7	0.0390008	0.0325006	1.05055	1.00412	1.09912	0.133083	1.04608	0.986359	1.10941	0.158264	1.05403	0.990452	1.12169	0.645495	5	0.985826	0.668538	6	0.995145	-0.00139755	0.00920662	0.885281	0.997
Activated CD4 regulatory T cell %CD4 regulatory T cell	IgA nephropathy	28	0.0358017	0.0238678	1.02773	1.00363	1.05241	0.00159794	1.04987	1.01861	1.08207	0.214179	1.02559	0.986467	1.06626	37.8799	26	0.0621333	37.9063	27	0.0793545	0.000936305	0.00695844	0.893999	0.099
CD3 on CD39+ CD8+ T cell	IgA nephropathy	16	0.0422683	0.0305271	1.03644	1.00337	1.07061	0.348381	1.02434	0.974122	1.07715	0.694307	1.01485	0.944331	1.09064	14.224	14	0.433158	14.644	15	0.477349	0.0061176	0.00951481	0.530643	0.425
CX3CR1 on CD14- CD16-monocyte	IgA nephropathy	19	0.0296829	0.0181396	0.959512	0.927172	0.992979	0.410245	0.980361	0.935154	1.02775	0.550759	1.01864	0.959838	1.08104	10.0365	17	0.902071	15.8582	18	0.602444	-0.0172315	0.00714168	0.527407	0.613
CD25 on CD4+ T cell	IgA nephropathy	15	0.0309079	0.0154539	1.02783	1.00525	1.05093	0.252274	1.01801	0.987374	1.04959	0.38275	1.01285	0.985177	1.0413	7.21297	13	0.890845	10.2394	14	0.744478	0.0125557	0.00721732	0.105522	0.695
HLA DR on CD14- CD16-	IgA nephropathy	27	0.0366679	0.00407421	1.0373	1.0117	1.06356	0.0356349	1.03369	1.00223	1.06614	0.139682	1.02915	0.991851	1.06784	44.4541	25	0.00964326	45.0448	26	0.0116387	0.00444076	0.00770526	0.569546	0.02
CD38 on Plasma Blast-Plasma Cell	IgA nephropathy	15	0.031727	0.0176261	0.958494	0.925518	0.992644	0.00485188	0.934039	0.890725	0.979459	0.0257897	0.921294	0.864302	0.982043	13.4378	13	0.414591	15.556	14	0.341235	0.0126498	0.00883678	0.17589	0.329
CCR2 on CD14- CD16-	IgA nephropathy	15	0.00772339	0.000429077	0.933812	0.89889	0.970091	0.0122757	0.9359	0.888609	0.985708	0.314899	0.958379	0.884954	1.0379	16.4667	13	0.224845	17.1432	14	0.248628	-0.00685409	0.00937869	0.477858	0.301
SSC-A on granulocyte	IgA nephropathy	27	0.0296769	0.00824359	0.967454	0.943995	0.991496	0.0830689	0.969467	0.93606	1.00407	0.105437	0.96712	0.930121	1.00559	23.6921	25	0.537218	23.6926	26	0.593539	0.000133712	0.00598713	0.982359	0.644
exposure	Method	nsnp	pval（FDR）	pval	or	or_lci95	or_uci95
Activated & resting CD4 regulatory T cell %CD4+ T cell	IVW（finngen_R10_N14_IGA_NEPHROPATHY）	30	0.0467882	0.0363908	0.882665	0.785281	0.992126
	IVW（ebi-a-GCST90018866-IGA_NEPHROPATHY）	30	0.0230149	0.00895025	0.947187	0.909424	0.986517
	Meta-analysis (Fixed effect model)			0.0015	0.94	0.9	0.98
Monocytic Myeloid-Derived Suppressor Cells Absolute Count	IVW（finngen_R10_N14_IGA_NEPHROPATHY）	19	0.0739494	0.00492996	0.82328	0.71891	0.942803
	IVW（ebi-a-GCST90018866-IGA_NEPHROPATHY）	19	0.0488029	0.0460917	0.959963	0.922182	0.999292
	Meta-analysis (Fixed effect model)			0.0067	0.95	0.91	0.99
CD20- B cell %B cell	IVW（finngen_R10_N14_IGA_NEPHROPATHY）	19	0.0478743	0.0308523	1.16649	1.01429	1.34152
	IVW（ebi-a-GCST90018866-IGA_NEPHROPATHY）	23	0.0395797	0.035182	1.04058	1.00277	1.07981
	Meta-analysis (Fixed effect model)			0.0096	1.05	1.01	1.09
Activated CD4 regulatory T cell %CD4 regulatory T cell	IVW（finngen_R10_N14_IGA_NEPHROPATHY）	28	0.0506822	0.0191466	1.13876	1.02145	1.26954
	IVW（ebi-a-GCST90018866-IGA_NEPHROPATHY）	28	0.0358017	0.0238678	1.02773	1.00363	1.05241
	Meta-analysis (Fixed effect model)			0.0068	1.03	1.01	1.05
SSC-A on granulocyte	IVW（finngen_R10_N14_IGA_NEPHROPATHY）	25	0.0500641	0.0300384	0.878322	0.78118	0.987545
	IVW（ebi-a-GCST90018866-IGA_NEPHROPATHY）	27	0.0296769	0.00824359	0.967454	0.943995	0.991496
	Meta-analysis (Fixed effect model)			0.0024	0.96	0.94	0.99
CCR2 on CD14- CD16-	IVW（finngen_R10_N14_IGA_NEPHROPATHY）	17	0.0438605	0.0370378	0.853038	0.73466	0.990491
	IVW（ebi-a-GCST90018866-IGA_NEPHROPATHY）	15	0.00772339	0.000429077	0.933812	0.89889	0.970091
	Meta-analysis (Fixed effect model)			8.57e-05	0.93	0.89	0.96
CD38 on Plasma Blast-Plasma Cell	IVW（finngen_R10_N14_IGA_NEPHROPATHY）	15	0.0492807	0.022347	0.809369	0.675053	0.970411
	IVW（ebi-a-GCST90018866-IGA_NEPHROPATHY）	15	0.031727	0.0176261	0.958494	0.925518	0.992644
	Meta-analysis (Fixed effect model)			0.0057	0.95	0.92	0.99
CX3CR1 on CD14- CD16-monocyte	IVW（finngen_R10_N14_IGA_NEPHROPATHY）	19	0.0493851	0.0351183	0.920817	0.852798	0.994261
	IVW（ebi-a-GCST90018866-IGA_NEPHROPATHY）	19	0.0296829	0.0181396	0.959512	0.927172	0.992979
	Meta-analysis (Fixed effect model)			0.0026	0.95	0.92	0.98

## Sheet: Table S6
			Inverse variance weighted				Weighted median				MR Egger				MR Egger			Inverse variance weighted			Pleio			MR PRESSO
exposure	outcome	nsnp	pval	or	or_lci95	or_uci95	pval	or	or_lci95	or_uci95	pval	or	or_lci95	or_uci95	Q	Q_df	Q_pval	Q	Q_df	Q_pval	egger_intercept	se	pval	Global Test_pval
Phosphatidylinositol (18:1_20:4)	CD38 on Plasma Blast-Plasma Cell	24	0.0349865	1.13496	1.00896	1.27671	0.223886	1.10283	0.941901	1.29126	0.252523	1.14783	0.912019	1.44461	32.1317	22	0.0751785	32.1502	23	0.097059	-0.00199292	0.0176805	0.911276	0.109
Phosphatidylinositol (18:1_20:4)	CX3CR1 on CD14- CD16-monocyte	24	0.0429858	1.11203	1.00336	1.23248	0.282329	1.08115	0.937796	1.24642	0.220123	1.13493	0.932407	1.38144	20.883	22	0.527978	20.9399	23	0.58476	-0.00360101	0.0151013	0.813733	0.633

## Sheet: Table S7
			Inverse variance weighted				Weighted median				MR Egger				MR Egger			Inverse variance weighted			Pleio			MR PRESSO
exposure	outcome	nsnp	pval	or	or_lci95	or_uci95	pval	or	or_lci95	or_uci95	pval	or	or_lci95	or_uci95	Q	Q_df	Q_pval	Q	Q_df	Q_pval	egger_intercept	se	pval	Global Test_pval
CD38 on Plasma Blast-Plasma Cell	Phosphatidylinositol (18:1_20:4)	14	0.651975	0.982233	0.908616	1.06181	0.536915	1.03186	0.934089	1.13986	0.114862	1.10415	0.984967	1.23776	11.8863	12	0.454856	17.9628	13	0.158935	-0.0280943	0.011397	0.0297609	0.188
CX3CR1 on CD14- CD16-monocyte	Phosphatidylinositol (18:1_20:4)	16	0.862813	0.997264	0.966754	1.02874	0.857047	1.0041	0.960348	1.04985	0.265786	0.977608	0.94088	1.01577	16.3507	14	0.292427	19.3522	15	0.198215	0.0172996	0.0107913	0.131227	0.142

## Sheet: Sheet8
			Inverse variance weighted				Weighted median				MR Egger				MR Egger			Inverse variance weighted			Pleio			MR PRESSO
exposure	outcome	nsnp	pval	or	or_lci95	or_uci95	pval	or	or_lci95	or_uci95	pval	or	or_lci95	or_uci95	Q	Q_df	Q_pval	Q	Q_df	Q_pval	egger_intercept	se	pval	Global Test_pval
IgA nephropathy(finngen_R10)	CD38 on Plasma Blast-Plasma Cell	17	0.338752	1.0223	0.977136	1.06955	0.705948	1.01217	0.950523	1.07782	0.509918	1.03894	0.929858	1.16083	17.3679	15	0.29735	17.4824	16	0.355067	-0.00689574	0.0219344	0.757563	0.369
IgA nephropathy(finngen_R10)	CX3CR1 on CD14- CD16-monocyte	17	0.95092	0.998593	0.954817	1.04438	0.377735	1.02904	0.965617	1.09664	0.227044	0.933731	0.839242	1.03886	11.0666	15	0.747859	12.9152	16	0.678948	0.028746	0.0211425	0.194036	0.614
IgA nephropathy(ebi-a-GCST90018866)	CD38 on Plasma Blast-Plasma Cell	13	0.451726	1.07667	0.888231	1.30508	0.875644	0.979692	0.757692	1.26674	0.722175	0.898307	0.50488	1.59831	12.1044	11	0.355845	12.5775	12	0.400486	0.0172541	0.0263162	0.525527	0.381
IgA nephropathy(ebi-a-GCST90018866)	CX3CR1 on CD14- CD16-monocyte	13	0.698974	0.66963	0.527621	0.849861	0.323763	0.668137	0.508618	0.877687	0.394573	0.722731	0.352377	1.48233	17.814	11	0.0859977	17.8938	12	0.118955	-0.00728124	0.032812	0.828452	0.131

## Sheet: Table S9
exposure	rsid	chromosome	base_pair_location	effect_allele	other_allele	beta	standard_error	effect_allele_frequency	n	pval	R2	F
Phosphatidylcholine (18:1_20:3) || GCST90277312	rs10889335	1	62494430	G	A	-0.0979136	0.018398	0.284726	7171	1.05628e-07	0.00390495	28.3234
	rs2797620	1	94975736	T	C	-0.0925279	0.0175967	0.332583	7171	1.49487e-07	0.00380078	27.6492
	rs79047909	2	10043013	G	C	-0.497499	0.106742	0.00622502	7171	3.20457e-06	0.00306227	21.7227
	rs822798	3	22971838	G	A	0.08479	0.0168448	0.416127	7171	4.92995e-07	0.00349352	25.3371
	rs182828998	4	115193660	C	A	-0.4923	0.104516	0.00671122	7171	2.5183e-06	0.00323122	22.1868
	rs116647148	4	172429853	G	A	0.17815	0.0393727	0.0520518	7171	6.14155e-06	0.003132	20.473
	rs12198590	6	18489429	C	G	0.513333	0.114403	0.00555883	7171	7.34204e-06	0.00291334	20.1337
	rs72974647	6	123327335	G	A	0.135712	0.0301393	0.0821802	7171	6.8033e-06	0.00277838	20.2754
	rs113366516	6	138148100	T	G	0.297184	0.0661181	0.0170391	7171	7.07288e-06	0.00295845	20.2027
	rs6985657	8	59010827	G	A	-0.137364	0.0292828	0.0901021	7171	2.76716e-06	0.00309388	22.005
	rs10504795	8	84222419	G	C	-0.0950011	0.019056	0.257608	7171	6.32009e-07	0.00345207	24.8539
	rs7897746	10	5578436	T	C	0.132942	0.0286141	0.902958	7171	3.4415e-06	0.00309729	21.5856
	rs61896141	11	61788567	C	A	0.223567	0.0264076	0.113173	7171	3.03518e-17	0.0100329	71.6733
	rs695112	11	75745535	T	A	-0.0997258	0.0196402	0.240793	7171	3.91551e-07	0.00363621	25.7824
	rs75926193	11	119000408	G	A	0.259685	0.0516102	0.0277247	7171	4.97578e-07	0.00363563	25.3176
	rs7139079	12	120977490	A	G	-0.0830459	0.0167807	0.546768	7171	7.6291e-07	0.00341814	24.4915
	rs17092227	14	95434157	C	T	0.193677	0.0411249	0.0442094	7171	2.52681e-06	0.00317003	22.1792
	rs59739041	15	58368884	C	T	0.172644	0.0388283	0.0478687	7171	8.86189e-06	0.00271695	19.77
	rs8033940	15	58432643	A	G	0.0952484	0.0180619	0.336674	7171	1.3776e-07	0.00405212	27.8092
	rs6498540	16	15036737	G	A	-0.154636	0.0177082	0.334003	7171	3.05661e-18	0.0106383	76.2557
	rs56374730	16	15773795	G	T	0.0813724	0.0183934	0.296257	7171	9.82701e-06	0.002761	19.5718
	rs10423742	19	19117327	A	G	-0.0934552	0.0195173	0.752594	7171	1.71458e-06	0.00325243	22.9281
	rs150057262	19	19210016	G	C	-0.246729	0.0386414	0.0521856	7171	1.81806e-10	0.00602205	40.7694
	rs641738	19	54173068	C	T	-0.0922443	0.0170907	0.592842	7171	6.97059e-08	0.00410782	29.1313
	rs6083838	20	25397682	G	A	-0.079295	0.0168577	0.535632	7171	2.59775e-06	0.00312788	22.1256

[truncated: 7 more sheets: Table S10, Table S11, Table S12, Table S13, Table S14, Table S15, Table S16]
